# Supplementary material for: Neuroprotective Potential of SGLT2 Inhibitors in Animal Models of Alzheimer’s Disease and Type 2 Diabetes Mellitus: A Systematic Review
Source: Pharmaceuticals (Basel). 2026 Jan 16;19(1):166. doi: 10.3390/ph19010166 (PMC12845125; doi:10.3390/ph19010166)
Supplement: Supplementary file 1 [file pharmaceuticals-19-00166-s001.zip]

Archive with 1 entries (1 files):
- pharmaceuticals-4023072-supplementary.pdf
